# Supplementary material for: Merging of Accidental Bound States in the Continuum in Symmetry and Symmetry-Broken Terahertz Photonic Crystal Slabs
Source: Nanomaterials (Basel). 2025 Mar 16;15(6):451. doi: 10.3390/nano15060451 (PMC11945727; doi:10.3390/nano15060451)
Supplement: Supplementary file 1 [file nanomaterials-15-00451-s001.zip]

Archive with 1 entries (1 files):
- nanomaterials-3501411-supplementary.pdf
